# Supplementary material for: A New Hypoglycemic Prenylated Indole Alkaloid N-Oxide from Endophytic Fungus Pallidocercospora crystalline
Source: Int J Mol Sci. 2023 May 15;24(10):8767. doi: 10.3390/ijms24108767 (PMC10217879; doi:10.3390/ijms24108767)
Supplement: Supplementary file 1 [file ijms-24-08767-s001.zip]

Archive with 1 entries (1 files):
- ijms-2385717-supplementary.pdf
